# Supplementary material for: “Well, to Be Honest, I Don’t Have an Idea of What It Might Be”—A Qualitative Study on Knowledge and Awareness Regarding Nonmelanoma Skin Cancer
Source: Curr Oncol. 2023 Feb 15;30(2):2290–9. doi: 10.3390/curroncol30020177 (PMC9955472; doi:10.3390/curroncol30020177)
Supplement: Supplementary file 1 [file curroncol-30-00177-s001.zip]

Archive with 1 entries (1 files):
- curroncol-2146242-supplementary.pdf
